# Supplementary material for: Free and Bound Phenolic Profiles and Antioxidant Activities in Melon (Cucumis melo L.) Pulp: Comparative Study on Six Widely Consumed Varieties Planted in Hainan Province
Source: Foods. 2023 Dec 12;12(24):4446. doi: 10.3390/foods12244446 (PMC10742615; doi:10.3390/foods12244446)
Supplement: Supplementary file 1 [file foods-12-04446-s001.zip]

Archive with 1 entries (1 files):
- foods-2749708-supplementary.pdf
